# Supplementary material for: Non-Destructive Sampling of Ancient Insect DNA
Source: PLoS One. 2009 Apr 1;4(4):e5048. doi: 10.1371/journal.pone.0005048 (PMC2660418; doi:10.1371/journal.pone.0005048)
Supplement: Table S1 — Primer and amplification details. All PCRs: 50°C annealing temp. exept insCOIF/R: 52°C. All primers were HPLC purified. (0.04 MB XLS) [file pone.0005048.s001.xls]

## Sheet: Sheet1
Name	5'-3'	fragment (bp)	mtDNA	Use in this study	Reference
Harp1L	GGAATACCTCGTCGTTATTCAGA	204	COI	Museum specimens, CFx7.1-7.4	This study
Harp1R	TTCAGCAGGTGGATATTTTTGA				This study
Harp2L	GGAAACATTTGGATCTCTAGGAA	78	COI	Museum specimens, CFx7.1-7.4	This study
Harp2R	TGATGTGCTCATACAACAAAACC				This study
BypilL	ACCCTTGGGTTCGTTTTTCT	143	COI	Museum specimens, CFx7.5-7.8	This study
BypilR	GCAAAAACTGCCCCTATTGA				This study
Chrys1L	CGACGTTACTCGGATTACCC	143	COI	Museum specimens, CFx7.9-7.12	This study
Chrys1R	GGGCTAATTCTTTTTCGTTGG				This study
Chrys2L	TCCAACGAAAAAGAATTAGCC	94	COI	Museum specimens, CFx7.9-7.12	This study
Chrys2R	GGAAGTTCGGGGTAACTATGC				This study
Otio1L	TTTCCCCCAACATTTTCTTG	98	COI	Museum specimens, CFx7.13-7.16	This study
Otio1R	TTCCGATTGATGAGACAGCA				This study
Otio2L	GGCGCAGTTTTTGCTATTTT	162	COI	Museum specimens, CFx7.13-7.16	This study
Otio2R	GGGTATCCCCCTTAATCCAA				This study
Cupy1L	TAGGGGCAGTATTTGCCATT	167	COI	Museum specimens, CFx7.17-7.20	This study
Cupy1R	TCGTGGCATTCCTCTTAACC				This study
Cupy2L	TTTATTTCCAACCCCCATCC	77	COI	Museum specimens, CFx7.17-7.20	This study
Cupy2R	AACAATTCCTGTTAATCCCCCTA				This study
246F	GGAGGATTTGGAAATTGATTAGTTCC	149	COI	Macrofossils, CFx3.4	This study
Cur1R	CGGTCCCAGCTCCTTTATCT				This study
ins3R	TCCTGTTGGAACAGCAATAAT	159	COI	Macrofossils, CFx3.8	This study
ins3L	AAAGAAACATTTGGAGCTTTAGGA				This study
insCOIR	GTAAAGTAAGCTCGTGTATC	125	COI	Macrofossils, CFx3.8	Willerslev et al. 2007
ins3L	AAAGAAACATTTGGAGCTTTAGGA				This study
LR-N-12866	ACATGATCTGAGTTCAAACCGG	91	16S	Macrofossils, CFx3.8	Simon et al. 1994
Byrr2L	AATAAATTATCGGTCCTTTCGTACT				This study
ins3R	TCCTGTTGGAACAGCAATAAT	159	COI	Macrofossils, CFx3.11	This study
ins3L	AAAGAAACATTTGGAGCTTTAGGA				This study
Tachinus1R	TTCATCCTGTTCCAGCTCCT	109	COI	Macrofossils, CFx3.11	This study
Tachinus1L	GACATGGCATTCCCTCGTAT				This study
insCOIR	GTAAAGTAAGCTCGTGTATC	96	COI	Non-frozen sediment, New Zealand	Willerslev et al. 2007
insCOIF	TTATGCTATATTANCTATTGG				Willerslev et al. 2007
